# Supplementary material for: Population differentiation or species formation across the Indian and the Pacific Oceans? An example from the brooding marine hydrozoan Macrorhynchia phoenicea
Source: Ecol Evol. 2017 Sep 6;7(20):8170–86. doi: 10.1002/ece3.3236 (PMC5648676; doi:10.1002/ece3.3236)
Supplement: Supplementary file 3 [file ECE3-7-8170-s003.xlsx]

## Sheet: Feuil1
Site	Mp03	Mp04	Mp06	Mp08	Mp09	Mp10	Mp15	Mp17	Mp19	Mp20	Mp21	Mp23	Mp24	Mp25	Mp26
RUN1														166
JUA1
MAD1															233
MAY1			308					130		195
MAY2					188
MAY3					188
MAY4
CHE1							202
CHE2							202							160
CHE3							202							160
CHE4							202							160
CHE5							202
CHE6							202
CHE7							202		155					160	230
CHE8							202								230
GDT1							202
GDT2
GDT3							202
GDT4
GDT5							202
GDT6
GDT7							202			201
GDT8
GDT9		180	289				202		155/157
LOY1			289				202		155
LOY2							202
LOY3							202
LOY4										201
LOY5										201
LOY6									155	201
