# Supplementary material for: Population differentiation or species formation across the Indian and the Pacific Oceans? An example from the brooding marine hydrozoan Macrorhynchia phoenicea
Source: Ecol Evol. 2017 Sep 6;7(20):8170–86. doi: 10.1002/ece3.3236 (PMC5648676; doi:10.1002/ece3.3236)
Supplement: Supplementary file 4 [file ECE3-7-8170-s004.xlsx]

## Sheet: Sheet1
Site	RUN1	JUA1	MAD1	MAY1	MAY2	MAY3	MAY4	CHE1	CHE2	CHE3	CHE4	CHE5	CHE6	CHE7	CHE8	GDT1	GDT2	GDT3	GDT4	GDT5	GDT6	GDT7	GDT8	GDT9	LOY1	LOY2	LOY3	LOY4	LOY5	LOY6
RUN1		0.566	0.685	0.674	0.710	0.762	0.714	0.786	0.789	0.755	0.726	0.77	0.801	0.761	0.800	0.694	0.757	0.785	0.630	0.715	0.678	0.784	0.774	0.898	0.806	0.770	0.802	0.754	0.847	0.808
JUA1	0.449		0.320	0.767	0.754	0.776	0.681	0.861	0.796	0.768	0.774	0.851	0.815	0.811	0.859	0.719	0.782	0.708	0.712	0.742	0.700	0.729	0.690	0.820	0.726	0.687	0.773	0.692	0.660	0.662
MAD1	0.460	0.326		0.800	0.720	0.744	0.701	0.828	0.814	0.811	0.786	0.843	0.831	0.822	0.849	0.735	0.819	0.737	0.758	0.748	0.746	0.773	0.765	0.877	0.790	0.769	0.789	0.744	0.787	0.808
MAY1	0.466	0.558	0.516		0.133	0.164	0.095	0.828	0.849	0.767	0.777	0.771	0.786	0.780	0.819	0.755	0.769	0.803	0.712	0.731	0.710	0.734	0.714	0.763	0.761	0.717	0.759	0.672	0.679	0.656
MAY2	0.459	0.521	0.459	0.143		0.129	0.059	0.831	0.847	0.794	0.834	0.803	0.764	0.793	0.834	0.790	0.772	0.836	0.801	0.763	0.727	0.772	0.742	0.703	0.762	0.725	0.751	0.698	0.702	0.697
MAY3	0.524	0.581	0.544	0.219	0.157		0.079	0.901	0.896	0.829	0.867	0.843	0.837	0.863	0.891	0.831	0.810	0.861	0.781	0.783	0.744	0.773	0.733	0.723	0.798	0.769	0.781	0.707	0.707	0.696
MAY4	0.462	0.493	0.457	0.105	0.063	0.101		0.826	0.830	0.755	0.792	0.781	0.758	0.784	0.822	0.766	0.759	0.789	0.718	0.725	0.695	0.705	0.671	0.673	0.730	0.681	0.742	0.637	0.638	0.634
CHE1	0.490	0.563	0.495	0.516	0.493	0.580	0.493		0.050	0.081	0.077	0.066	0.063	0.048	0.047	0.152	0.211	0.284	0.347	0.282	0.285	0.322	0.386	0.451	0.313	0.364	0.317	0.477	0.393	0.323
CHE2	0.486	0.534	0.481	0.511	0.490	0.567	0.488	0.055		0.045	0.030	0.063	0.059	0.036	0.054	0.113	0.168	0.229	0.257	0.239	0.222	0.240	0.308	0.370	0.258	0.331	0.253	0.399	0.359	0.320
CHE3	0.472	0.528	0.482	0.484	0.470	0.547	0.462	0.086	0.047		0.053	0.054	0.068	0.051	0.099	0.126	0.155	0.199	0.232	0.212	0.187	0.224	0.299	0.406	0.262	0.317	0.292	0.327	0.306	0.257
CHE4	0.460	0.536	0.475	0.484	0.478	0.557	0.470	0.085	0.035	0.059		0.080	0.109	0.073	0.094	0.115	0.169	0.214	0.236	0.233	0.258	0.249	0.319	0.396	0.304	0.370	0.265	0.404	0.382	0.347
CHE5	0.461	0.523	0.466	0.460	0.453	0.520	0.451	0.065	0.062	0.054	0.081		0.066	0.046	0.071	0.110	0.145	0.211	0.253	0.198	0.237	0.243	0.303	0.389	0.260	0.315	0.265	0.392	0.328	0.306
CHE6	0.470	0.520	0.461	0.460	0.438	0.526	0.441	0.061	0.056	0.064	0.102	0.059		0.042	0.059	0.149	0.207	0.295	0.338	0.278	0.267	0.257	0.320	0.388	0.247	0.314	0.284	0.379	0.309	0.251
CHE7	0.466	0.528	0.471	0.473	0.458	0.545	0.460	0.050	0.037	0.052	0.077	0.044	0.039		0.031	0.107	0.177	0.243	0.278	0.244	0.238	0.262	0.320	0.399	0.250	0.313	0.283	0.401	0.332	0.269
CHE8	0.512	0.579	0.526	0.542	0.517	0.595	0.512	0.058	0.064	0.111	0.108	0.075	0.064	0.036		0.134	0.197	0.292	0.319	0.286	0.298	0.297	0.346	0.408	0.283	0.354	0.280	0.443	0.369	0.297
GDT1	0.433	0.484	0.430	0.451	0.447	0.521	0.445	0.136	0.103	0.115	0.110	0.095	0.120	0.094	0.132		0.063	0.100	0.175	0.088	0.147	0.182	0.214	0.366	0.213	0.224	0.177	0.307	0.269	0.267
GDT2	0.478	0.528	0.491	0.494	0.474	0.539	0.471	0.203	0.165	0.155	0.172	0.135	0.181	0.165	0.204	0.064		0.063	0.208	0.094	0.183	0.182	0.214	0.369	0.219	0.218	0.171	0.301	0.241	0.274
GDT3	0.497	0.519	0.480	0.523	0.506	0.573	0.492	0.266	0.219	0.198	0.216	0.190	0.246	0.220	0.287	0.099	0.072		0.219	0.061	0.184	0.152	0.171	0.377	0.198	0.177	0.183	0.287	0.222	0.265
GDT4	0.499	0.584	0.570	0.589	0.565	0.618	0.530	0.375	0.295	0.278	0.287	0.263	0.338	0.305	0.372	0.204	0.250	0.277		0.198	0.199	0.226	0.274	0.456	0.368	0.361	0.280	0.296	0.385	0.371
GDT5	0.453	0.506	0.453	0.463	0.455	0.521	0.446	0.242	0.209	0.191	0.212	0.167	0.217	0.203	0.261	0.081	0.097	0.068	0.236		0.135	0.147	0.162	0.352	0.184	0.181	0.145	0.263	0.231	0.262
GDT6	0.467	0.519	0.488	0.497	0.477	0.536	0.466	0.270	0.218	0.190	0.247	0.214	0.235	0.223	0.294	0.145	0.189	0.198	0.255	0.142		0.209	0.231	0.411	0.222	0.231	0.218	0.182	0.247	0.247
GDT7	0.514	0.543	0.513	0.525	0.505	0.564	0.481	0.306	0.240	0.229	0.255	0.224	0.237	0.249	0.306	0.178	0.195	0.177	0.298	0.158	0.23		0.058	0.182	0.098	0.133	0.131	0.235	0.128	0.202
GDT8	0.500	0.515	0.494	0.497	0.482	0.533	0.457	0.332	0.278	0.273	0.291	0.258	0.269	0.278	0.325	0.196	0.214	0.186	0.321	0.164	0.239	0.076		0.188	0.117	0.127	0.158	0.242	0.098	0.161
GDT9	0.602	0.640	0.638	0.645	0.556	0.626	0.532	0.466	0.398	0.423	0.418	0.372	0.392	0.409	0.459	0.367	0.389	0.422	0.558	0.374	0.435	0.276	0.26		0.240	0.282	0.265	0.394	0.259	0.331
LOY1	0.519	0.538	0.515	0.528	0.503	0.567	0.490	0.298	0.253	0.256	0.287	0.238	0.230	0.241	0.293	0.204	0.226	0.218	0.401	0.190	0.241	0.128	0.143	0.322		0.071	0.102	0.226	0.106	0.189
LOY2	0.507	0.524	0.509	0.515	0.490	0.558	0.473	0.332	0.304	0.295	0.333	0.276	0.277	0.284	0.342	0.212	0.225	0.200	0.396	0.188	0.248	0.167	0.154	0.359	0.095		0.185	0.235	0.083	0.189
LOY3	0.543	0.580	0.549	0.566	0.529	0.589	0.521	0.330	0.274	0.304	0.288	0.262	0.283	0.290	0.318	0.194	0.203	0.225	0.363	0.173	0.257	0.181	0.200	0.374	0.145	0.234		0.224	0.200	0.261
LOY4	0.524	0.549	0.530	0.531	0.507	0.562	0.480	0.423	0.371	0.326	0.379	0.341	0.341	0.362	0.421	0.291	0.306	0.310	0.374	0.272	0.222	0.282	0.275	0.467	0.270	0.278	0.289		0.209	0.218
LOY5	0.550	0.540	0.547	0.539	0.508	0.567	0.479	0.376	0.344	0.309	0.363	0.300	0.294	0.318	0.379	0.262	0.260	0.259	0.445	0.246	0.279	0.176	0.133	0.377	0.148	0.120	0.269	0.275		0.083
LOY6	0.554	0.558	0.576	0.556	0.525	0.582	0.495	0.353	0.337	0.292	0.363	0.300	0.270	0.292	0.348	0.276	0.300	0.310	0.456	0.285	0.293	0.269	0.213	0.459	0.249	0.250	0.340	0.298	0.143
