# Supplementary material for: Population differentiation or species formation across the Indian and the Pacific Oceans? An example from the brooding marine hydrozoan Macrorhynchia phoenicea
Source: Ecol Evol. 2017 Sep 6;7(20):8170–86. doi: 10.1002/ece3.3236 (PMC5648676; doi:10.1002/ece3.3236)
Supplement: Supplementary file 5 [file ECE3-7-8170-s005.xlsx]

## Sheet: Feuil1
Source of Variation	d.f.	Sum of squares	Variance components	% of variance	P-value
WIO vs. TSP	1	1296.09	1.32312	23.51	0.02248±0.00525
Among islands within provinces	5	1435.258	0.98593	17.52	<0.0001
Within islands	2155	7151.887	3.31874	58.97	<0.0001
Total	2161	9883.236	5.6278	100	<0.0001
